# Supplementary material for: Magnetic Nanotrap Particles Preserve the Stability of Venezuelan Equine Encephalitis Virus in Blood for Laboratory Detection
Source: Front Vet Sci. 2020 Jan 28;6:509. doi: 10.3389/fvets.2019.00509 (PMC6999085; doi:10.3389/fvets.2019.00509)
Supplement: Supplementary file 2 [file Table_1.XLSX]

## Sheet: Sheet1
Supplemental Table 1. Summary of Docking Results by Chains of Glycoproteins
Target	Protein	Numbers of clusters	Average ΔG
	Chain
E1	A	32	-10.2865 ± 1.01
	D	32	-10.2863 ± 0.89
	G	28	-9.26467 ± 0.86
	J	25	-9.52759 ± 1.25
E2	E	31	-12.2719 ± 1.91
	K	7	-12.8277 ± 1.19
	H	16	-13.2276 ± 1.23
